# Supplementary material for: Trichlorido-1κ2 Cl,2κCl-(2,6-dimethyl­phenolato-2κO)-μ-oxido-bis{1,2(η5)-2,3,4,5-tetra­methyl-1-[4-(trimethyl­silyl)phen­yl]cyclo­penta­dien­yl}dititanium(IV)
Source: Acta Crystallogr Sect E Struct Rep Online. 2011 Sep 14;67(Pt 10):m1355. doi: 10.1107/S1600536811035306 (PMC3201525; doi:10.1107/S1600536811035306)
Supplement: Supplementary file 1 [file e-67-m1355-sup1.cif]

##############################################################################
###                                                                        ###
###           Electronic papers (Acta Crystallographica Section C)         ###
###                                                                        ###
##############################################################################
#                                                                            #
# This paper is published electronically. It meets the data-validation       #
# criteria for publication in Acta Crystallographica Section C.              #
# The submission has been checked by a Section C Co-editor though the text   #
# in _publ_section_comments is the responsibility of the authors.            #
#                                                                            #
# Electronic papers are listed in the printed contents pages of an issue of  #
# Acta Crystallographica Section C within two months of acceptance and are   #
# available by email and via the online contents pages for that issue.       #
#                                                                            #
# Software is freely available for graphical display of the structure(s) in  #
# this CIF.  For information consult the CIF home page http://www.iucr.org/  #
# cif/home.html                                                              #
#                                                                            #
#            Copyright International Union of Crystallography                #
#                                                                            #
##############################################################################
data_global
_audit_creation_method     SHELXL-97
_journal_date_recd_electronic     2011-08-18
_journal_date_accepted     2011-08-29
_journal_name_full     'Acta Crystallographica, Section E'
_journal_year     2011
_journal_volume     67
_journal_issue     10
_journal_page_first     em1355
_journal_page_last     em1355
_journal_paper_category     QM
_journal_coeditor_code     QM2025
_publ_contact_author_name     'Dr. Qiaolin Wu'
_publ_contact_author_address
;
School of Chemistry
Jilin University
Changchun 130012
People's republic of China
;
_publ_contact_author_email     'wql@jlu.edu.cn'
_publ_contact_author_fax     '86 431 85193421'
_publ_contact_author_phone     '86 431 85168430'
_publ_section_title
;\
Trichlorido-1\k^2^<i>Cl</i>,2\k<i>Cl</i>-(2,6-dimethylphenolato-2\k<i>O</i>)-\
\m-oxido-bis{1,2(\h^5^)-2,3,4,5-tetramethyl-1-[4-(trimethylsilyl)phenyl]\
cyclopentadienyl}dititanium(IV)
;
loop_
    _publ_author_name
    _publ_author_footnote
    _publ_author_address
    'Luo, Xuyang' .
;
School of Chemistry
Jilin University
Changchun 130012
People's Republic of China
;
    'Wu, Qiaolin' .
;
State Key Laboratory of Supramolecular Structure and Materials
School of Chemistry
Jilin University
Changchun 130012
People's Republic of China
;
    'Mu, Ying' .
;
State Key Laboratory of Supramolecular Structure and Materials
School of Chemistry
Jilin University
Changchun 130012
People's Republic of China
;
_publ_section_abstract
;
The title dinuclear titanocene, [Ti~2~(C~8~H~9~O)(C~18~H~25~Si)~2~Cl~3~O],
features a tetrahedral coordination geometry, with one Ti atom tetrahedrally
coordinated by two Cl atoms, a bridging O atom and the substituted
cyclopentadienyl ligand, and another tetrahedrally coordinated by a Cl atom,
a bridging O atom, the 2,6-dimethylphenolate ligand and the substituted
cyclopentadienyl ligand. The bridging O atom lies on a twofold rotation axis.
;
_publ_section_comment
;
Group 4 metallocene complexes with desirable steric and electronic properties
have been of considerable interest in recent years, due to the potential
applications in olefin polymerization. The most used strategy for improving
catalyst performance is modification of the ligand framework by rational
tailoring of steric and electronic factors. (Blais, <i>et al.</i>,
1998;
Wilson, <i>et al.</i>, 2008) In our previous work, we have reported a
series
of monocyclopentadienyl titanium complexes and some of their hydrolysis
products (Wu <i>et al.</i>, 2006, 2007, 2010). It is of
significance to clarify
the struture of the hydrolysis products. Therefore, we report herein the
crystal structure of the title compound (I)(shown in Fig. 1).
The title compound shows a bimetallic moiety with two cyclopentadienyltitanium
units linked by Ti---O bonding. The bridging O atom lies on a crystallographic
twofold axis. The title titanocene features tetrahedral coordination geometry
around the titanium atom, formed by a substituted cyclopentadienyl ring, two
chloride atoms (a chloride atom and a phenolate O atom) and an oxygen atom
(oxo-bridge). The average C---C distance of Cp rings (1.417(5) and 1.423(4)
\%A for C1---C5 and C27---C31, respectively) is somewhat longer than the
average values in substituted phenyl groups (1.387(5) \%A for both C10---C15
and C36---C41). The Ti---O---Ti angle of 157.0 \% falls within the range of
observed values (154--180 \%) in titanocene analogues, indicative of resulting
from different pi back-bonding affected by intramolecular steric effects
(Varkey <i>et al.</i>, 2001; Ciruelous <i>et al.</i>, 1993) The
dihedral
angles between the Cp rings and the adjacent phenyl rings are 51.3 \% (C1---C5
and C10---C15), 57.2 \% (C27---C31 and C36---C41),respectively, which is
related to the steric crowding of substituted Cp ring through steric and
electronic effects of aromatic substituents attached to the Cp ring. The two
Cp rings are nearly parallel, with a dihedral angle of 4.2 \%.
;
_publ_section_acknowledgements
;
We thank the National Natural Science Foundation of China (grant Nos. 21004026
and 21074043).
;
_publ_section_references
;
Blais, M. S., Chien, J. C. W. & Rausch, M. D. (1998). <i>Organometallics</i>,
<b>17</b>, 3775--3783.
Bochmann, M. (2010). <i>Organometallics</i>, <b>29</b>, 4711--4740.
Bruker (1998). <i>XSCANS</i>. Bruker AXS Inc., Madison, Wisconsin, USA.
Bruker (2001). <i>SADABS</i>. Bruker AXS Inc., Madison, Wisconsin, USA.
Ciruelous, S., Cuenca, T., Flores, J. C., Gomez, R., Gomez-Sal, P. & Royo, P.
(1993). <i>Organometallics</i>, <b>12</b>, 944--948.
Lee, B. Y., Han, J. W., Seo, H., Lee, I. S. & Chung, Y. K. (2001). <i>J.
Organomet. Chem.</i> <b>627</b>, 233--238.
Sheldrick, G. M. (2008). <i>Acta Cryst.</i> A<b>64</b>, 112--122.
Varkey, S. P., Schormann, M., Pape, T., Roesk, H. W., Noltemeyer, M., Herbst-
Irmer, R. & Schmidt, H.-G. (2001). <i>Inorg. Chem.</i> <b>40</b>, 2427--2429.
Wilson, P. A., Wright, J. A., Oganesyan, V. S., Lancaster, S. J. & Bochmann, M.
(2008). <i>Organometallics</i>, <b>27</b>, 6371--6374.
Wu, Q.-L., Qing, S., Li, G.-H., Gao, W., Mu, Y. & Feng, S. H. (2006).
<i>Polyhedron</i>, <b>25</b>, 2565--2570.
Wu, Q.-L., Su, Q., Ye, L., Li, G. & Mu, Y. (2010). <i>Dalton Trans</i>.
<b>40</b>, 2525--2535.
Wu, Q.-L., Ye, L., Li, B. & Mu, Y. (2007). <i>Acta Cryst.</i> E<b>63</b>,
m1194--m1195.
;
_publ_section_related_literature
;
For background to titanocene complexes, see: Bochmann (2010); Lee <i>et
al.</i>(2001); Wu <i>et al.</i> (2006).
For potential applications in olefin polymerization, see:
Blais <i>et al.</i> (1998);
Wilson <i>et al.</i> (2008).
For Ti---O---Ti angles in related structures, see:
Ciruelous <i>et al.</i> (1993);
Varkey <i>et al.</i> (2001).
For the preparation, see:
Wu <i>et al.</i> (2007, 2010).
;
_publ_section_exptl_prep
;
Compound (I) was prepared as described in the litererature (Wu <i>et al.</i>,
2007, 2010) with
{1-(4-trimethylsilylphenyl)-2,3,4,5-tetramethyl-
cyclopentadienyl}titanium(IV) trichloride and 2,6-dimethylphenol as starting
material. Crystals suitable for X-ray analysis were obtained by
recrystallization from a mixture of dichloromethane and n-hexane (1:5
<i>v</i>/<i>v</i>) at room temperature.
;
_publ_section_exptl_refinement
;
The C-bound H atoms were positioned geometrically with C---H = 0.93 and 0.96
\%A, for aromatic and methyl H-atoms, respectively, and allowed to ride on
their parent atoms in the riding model approximation with <i>U</i>~iso~(H) =
1.2 <i>U</i>~eq~(C) for aromatic H-atoms or 1.5 <i>U</i>~eq~(C) for methyl
H-atoms.
;
_chemical_name_systematic
;
Trichlorido-1\k^2^<i>Cl</i>,2\k<i>Cl</i>-(2,6-dimethylphenolato-2\k<i>O</i>)-
\m-oxido-bis{1,2(\h^5^)-2,3,4,5-tetramethyl-1-[4-
(trimethylsilyl)phenyl]cyclopentadienyl}dititanium(IV)
;
_chemical_name_common     ?
_chemical_formula_moiety     ?
_chemical_formula_sum     'C44 H59 Cl3 O2 Si2 Ti2'
_chemical_formula_iupac     '[Ti2 (C8 H9 O) (C18 H25 Si)2 Cl3 O]'
_chemical_formula_weight     878.24
_chemical_melting_point     ?
_symmetry_cell_setting     triclinic
_symmetry_space_group_name_H-M     'P -1'
_symmetry_space_group_name_Hall     '-P 1'
loop_
    _symmetry_equiv_pos_as_xyz
    'x, y, z'
    '-x, -y, -z'
_cell_length_a     11.405(2)
_cell_length_b     12.949(3)
_cell_length_c     18.132(4)
_cell_angle_alpha     104.19(3)
_cell_angle_beta     101.13(3)
_cell_angle_gamma     108.96(3)
_cell_volume     2344.2(8)
_cell_formula_units_Z     2
_cell_measurement_reflns_used     15652
_cell_measurement_theta_min     3.0
_cell_measurement_theta_max     27.4
_cell_measurement_temperature     293(2)
_exptl_crystal_description     block
_exptl_crystal_colour     red
_exptl_crystal_size_max     0.21
_exptl_crystal_size_mid     0.18
_exptl_crystal_size_min     0.13
_exptl_crystal_density_diffrn     1.244
_exptl_crystal_density_meas     ?
_exptl_crystal_density_method     'not measured'
_exptl_crystal_F_000     924
_exptl_absorpt_coefficient_mu     0.596
_exptl_absorpt_correction_type     multi-scan
_exptl_absorpt_process_details
;
(SADABS; Bruker, 2001)
;
_exptl_absorpt_correction_T_min     0.882
_exptl_absorpt_correction_T_max     0.925
_exptl_special_details
;
see experiment
;
_diffrn_ambient_temperature     293(2)
_diffrn_radiation_type     MoK\a
_diffrn_radiation_wavelength     0.71073
_diffrn_radiation_source     'fine-focus sealed tube'
_diffrn_radiation_monochromator     graphite
_diffrn_measurement_device_type     'Bruker P4'
_diffrn_measurement_method     \w
_diffrn_detector_area_resol_mean     ?
_diffrn_reflns_number     22084
_diffrn_reflns_av_R_equivalents     0.0392
_diffrn_reflns_av_sigmaI/netI     0.0556
_diffrn_reflns_theta_min     3.12
_diffrn_reflns_theta_max     27.48
_diffrn_reflns_theta_full     27.48
_diffrn_measured_fraction_theta_max     0.965
_diffrn_measured_fraction_theta_full     0.965
_diffrn_reflns_limit_h_min     -14
_diffrn_reflns_limit_h_max     14
_diffrn_reflns_limit_k_min     -15
_diffrn_reflns_limit_k_max     16
_diffrn_reflns_limit_l_min     -23
_diffrn_reflns_limit_l_max     23
_diffrn_standards_number     0
_diffrn_standards_interval_count     0
_diffrn_standards_interval_time     0
_diffrn_standards_decay_%     0
_refine_special_details
;
Refinement of <i>F</i>^2^ against ALL reflections. The weighted <i>R</i>-factor
<i>wR</i> and goodness of fit <i>S</i> are based on <i>F</i>^2^, conventional
<i>R</i>-factors <i>R</i> are based on <i>F</i>, with <i>F</i> set to zero for
negative <i>F</i>^2^. The threshold expression of <i>F</i>^2^ >
\s(<i>F</i>^2^) is used only for calculating <i>R</i>-factors(gt) <i>etc</i>.
and is not relevant to the choice of reflections for refinement.
<i>R</i>-factors based on <i>F</i>^2^ are statistically about twice as large
as those based on <i>F</i>, and <i>R</i>- factors based on ALL data will be
even larger.
;
_reflns_number_total     10372
_reflns_number_gt     6422
_reflns_threshold_expression     I>2\s(I)
_refine_ls_structure_factor_coef     Fsqd
_refine_ls_matrix_type     full
_refine_ls_R_factor_all     0.1022
_refine_ls_R_factor_gt     0.0571
_refine_ls_wR_factor_gt     0.1521
_refine_ls_wR_factor_ref     0.1875
_refine_ls_goodness_of_fit_ref     1.053
_refine_ls_restrained_S_all     1.058
_refine_ls_number_reflns     10372
_refine_ls_number_parameters     494
_refine_ls_number_restraints     6
_refine_ls_hydrogen_treatment     constr
_refine_ls_weighting_scheme     calc
_refine_ls_weighting_details
         'calc w=1/[\s^2^(Fo^2^)+(0.1012P)^2^+0.0969P] where P=(Fo^2^+2Fc^2^)/3'
_atom_sites_solution_hydrogens     geom
_atom_sites_solution_primary     direct
_atom_sites_solution_secondary     difmap
_refine_ls_shift/su_max     0.003
_refine_ls_shift/su_mean     0.000
_refine_diff_density_max     0.350
_refine_diff_density_min     -0.388
_refine_ls_extinction_method     none
_refine_ls_extinction_coef     ?
loop_
    _atom_type_symbol
    _atom_type_description
    _atom_type_scat_dispersion_real
    _atom_type_scat_dispersion_imag
    _atom_type_scat_source
    'C' 'C' 0.0033 0.0016
                         'International Tables Vol C Tables 4.2.6.8 and 6.1.1.4'
    'H' 'H' 0.0000 0.0000
                         'International Tables Vol C Tables 4.2.6.8 and 6.1.1.4'
    'O' 'O' 0.0106 0.0060
                         'International Tables Vol C Tables 4.2.6.8 and 6.1.1.4'
    'Si' 'Si' 0.0817 0.0704
                         'International Tables Vol C Tables 4.2.6.8 and 6.1.1.4'
    'Cl' 'Cl' 0.1484 0.1585
                         'International Tables Vol C Tables 4.2.6.8 and 6.1.1.4'
    'Ti' 'Ti' 0.2776 0.4457
                         'International Tables Vol C Tables 4.2.6.8 and 6.1.1.4'
_computing_data_collection     'XSCANS (Bruker, 1998)'
_computing_cell_refinement     'XSCANS (Bruker, 1998)'
_computing_data_reduction     'XSCANS (Bruker, 1998)'
_computing_structure_solution     'SHELXS97 (Sheldrick, 2008)'
_computing_structure_refinement     'SHELXL97 (Sheldrick, 2008)'
_computing_molecular_graphics     'SHELXTL (Sheldrick, 2008)'
_computing_publication_material     'SHELXTL (Sheldrick, 2008)'
loop_
    _atom_site_type_symbol
    _atom_site_label
    _atom_site_fract_x
    _atom_site_fract_y
    _atom_site_fract_z
    _atom_site_U_iso_or_equiv
    _atom_site_adp_type
    _atom_site_calc_flag
    _atom_site_refinement_flags
    _atom_site_occupancy
    _atom_site_symmetry_multiplicity
    _atom_site_disorder_assembly
    _atom_site_disorder_group
    Ti Ti1 0.05505(6) 0.33102(5) 0.23000(4) 0.04577(18) Uani d . 1 1 . .
    Ti Ti2 -0.09126(5) 0.53445(5) 0.27494(4) 0.04253(17) Uani d . 1 1 . .
    Cl Cl1 -0.14294(10) 0.18775(9) 0.15420(7) 0.0745(3) Uani d . 1 1 . .
    Cl Cl2 0.02690(10) 0.68549(9) 0.38951(6) 0.0637(3) Uani d . 1 1 . .
    Cl Cl3 -0.23923(10) 0.42014(10) 0.31861(7) 0.0759(3) Uani d . 1 1 . .
    Si Si1 0.68227(11) 0.86972(10) 0.48153(7) 0.0659(3) Uani d . 1 1 . .
    Si Si2 0.44356(10) 0.96451(9) 0.15117(7) 0.0589(3) Uani d . 1 1 . .
    O O1 0.1325(2) 0.3496(2) 0.15419(15) 0.0550(6) Uani d . 1 1 . .
    O O2 0.0119(2) 0.45837(19) 0.25895(14) 0.0487(6) Uani d . 1 1 . .
    C C1 0.2305(3) 0.3869(3) 0.3443(2) 0.0522(9) Uani d . 1 1 . .
    C C2 0.1156(4) 0.3543(4) 0.3693(2) 0.0618(11) Uani d . 1 1 . .
    C C3 0.0423(4) 0.2359(4) 0.3271(3) 0.0688(12) Uani d . 1 1 . .
    C C4 0.1105(4) 0.1936(3) 0.2787(3) 0.0653(11) Uani d . 1 1 . .
    C C5 0.2272(4) 0.2861(3) 0.2893(2) 0.0558(9) Uani d . 1 1 . .
    C C6 0.3312(4) 0.2789(4) 0.2507(3) 0.0720(12) Uani d . 1 1 . .
    H H6A 0.3963 0.2665 0.2855 0.108 Uiso calc R 1 1 . .
    H H6B 0.3702 0.3498 0.2407 0.108 Uiso calc R 1 1 . .
    H H6C 0.2934 0.2156 0.2012 0.108 Uiso calc R 1 1 . .
    C C7 0.0699(5) 0.0681(3) 0.2272(4) 0.0976(18) Uani d . 1 1 . .
    H H7A 0.0913 0.0251 0.2601 0.146 Uiso calc R 1 1 . .
    H H7B 0.1148 0.0655 0.1876 0.146 Uiso calc R 1 1 . .
    H H7C -0.0221 0.0348 0.2015 0.146 Uiso calc R 1 1 . .
    C C8 -0.0843(4) 0.1661(5) 0.3372(3) 0.1008(19) Uani d . 1 1 . .
    H H8A -0.1519 0.1366 0.2876 0.151 Uiso calc R 1 1 . .
    H H8B -0.1056 0.2144 0.3772 0.151 Uiso calc R 1 1 . .
    H H8C -0.0762 0.1027 0.3532 0.151 Uiso calc R 1 1 . .
    C C9 0.0840(5) 0.4291(4) 0.4330(3) 0.0777(13) Uani d . 1 1 . .
    H H9A -0.0020 0.3881 0.4344 0.117 Uiso calc R 1 1 . .
    H H9B 0.0883 0.4987 0.4218 0.117 Uiso calc R 1 1 . .
    H H9C 0.1454 0.4485 0.4837 0.117 Uiso calc R 1 1 . .
    C C10 0.3386(3) 0.5025(3) 0.3761(2) 0.0500(8) Uani d . 1 1 . .
    C C11 0.4654(4) 0.5133(3) 0.4047(2) 0.0556(9) Uani d . 1 1 . .
    H H11 0.4821 0.4473 0.4030 0.067 Uiso calc R 1 1 . .
    C C12 0.5676(4) 0.6208(3) 0.4359(2) 0.0571(9) Uani d . 1 1 . .
    H H12 0.6517 0.6254 0.4546 0.069 Uiso calc R 1 1 . .
    C C13 0.5472(4) 0.7218(3) 0.4396(2) 0.0537(9) Uani d . 1 1 . .
    C C14 0.4199(4) 0.7100(3) 0.4123(3) 0.0656(11) Uani d . 1 1 . .
    H H14 0.4034 0.7764 0.4149 0.079 Uiso calc R 1 1 . .
    C C15 0.3171(4) 0.6046(3) 0.3816(3) 0.0660(11) Uani d . 1 1 . .
    H H15 0.2331 0.6008 0.3644 0.079 Uiso calc R 1 1 . .
    C C16 0.8427(5) 0.8595(5) 0.5069(4) 0.1062(19) Uani d . 1 1 . .
    H H16A 0.8548 0.8386 0.5543 0.159 Uiso calc R 1 1 . .
    H H16B 0.9100 0.9330 0.5160 0.159 Uiso calc R 1 1 . .
    H H16C 0.8463 0.8017 0.4637 0.159 Uiso calc R 1 1 . .
    C C17 0.6756(6) 0.9428(5) 0.4067(4) 0.122(2) Uani d . 1 1 . .
    H H17A 0.6121 0.8893 0.3575 0.183 Uiso calc R 1 1 . .
    H H17B 0.7592 0.9702 0.3982 0.183 Uiso calc R 1 1 . .
    H H17C 0.6520 1.0071 0.4252 0.183 Uiso calc R 1 1 . .
    C C18 0.6593(8) 0.9524(6) 0.5714(4) 0.148(3) Uani d U 1 1 . .
    H H18A 0.5775 0.9598 0.5578 0.223 Uiso calc R 1 1 . .
    H H18B 0.7283 1.0279 0.5937 0.223 Uiso calc R 1 1 . .
    H H18C 0.6602 0.9127 0.6097 0.223 Uiso calc R 1 1 . .
    C C19 0.2000(3) 0.3610(3) 0.1005(2) 0.0496(8) Uani d . 1 1 . .
    C C20 0.1831(4) 0.2629(4) 0.0395(2) 0.0652(10) Uani d . 1 1 . .
    C C21 0.2525(5) 0.2795(5) -0.0159(3) 0.0837(14) Uani d . 1 1 . .
    H H21 0.2455 0.2156 -0.0562 0.100 Uiso calc R 1 1 . .
    C C22 0.3295(5) 0.3874(6) -0.0114(3) 0.0886(16) Uani d . 1 1 . .
    H H22 0.3728 0.3968 -0.0494 0.106 Uiso calc R 1 1 . .
    C C23 0.3434(4) 0.4819(5) 0.0484(3) 0.0799(14) Uani d . 1 1 . .
    H H23 0.3970 0.5551 0.0509 0.096 Uiso calc R 1 1 . .
    C C24 0.2793(3) 0.4716(4) 0.1061(2) 0.0577(10) Uani d . 1 1 . .
    C C25 0.0946(5) 0.1436(4) 0.0317(3) 0.0923(16) Uani d . 1 1 . .
    H H25A 0.1290 0.1225 0.0758 0.139 Uiso calc R 1 1 . .
    H H25B 0.0882 0.0894 -0.0172 0.139 Uiso calc R 1 1 . .
    H H25C 0.0100 0.1424 0.0317 0.139 Uiso calc R 1 1 . .
    C C26 0.2967(4) 0.5758(3) 0.1735(3) 0.0739(12) Uani d . 1 1 . .
    H H26A 0.2133 0.5770 0.1745 0.111 Uiso calc R 1 1 . .
    H H26B 0.3485 0.6450 0.1658 0.111 Uiso calc R 1 1 . .
    H H26C 0.3394 0.5716 0.2232 0.111 Uiso calc R 1 1 . .
    C C27 -0.0665(3) 0.6388(3) 0.18409(19) 0.0402(7) Uani d . 1 1 . .
    C C28 -0.1364(3) 0.5201(3) 0.13894(19) 0.0422(7) Uani d . 1 1 . .
    C C29 -0.2573(3) 0.4833(3) 0.1562(2) 0.0491(8) Uani d . 1 1 . .
    C C30 -0.2621(3) 0.5808(3) 0.2104(2) 0.0505(8) Uani d . 1 1 . .
    C C31 -0.1453(3) 0.6770(3) 0.2277(2) 0.0455(8) Uani d . 1 1 . .
    C C32 -0.0959(4) 0.4467(3) 0.0796(2) 0.0544(9) Uani d . 1 1 . .
    H H32A -0.1357 0.4436 0.0270 0.082 Uiso calc R 1 1 . .
    H H32B -0.1230 0.3699 0.0826 0.082 Uiso calc R 1 1 . .
    H H32C -0.0032 0.4797 0.0914 0.082 Uiso calc R 1 1 . .
    C C33 -0.3632(4) 0.3654(3) 0.1195(3) 0.0721(12) Uani d . 1 1 . .
    H H33A -0.4095 0.3488 0.1569 0.108 Uiso calc R 1 1 . .
    H H33B -0.3263 0.3092 0.1054 0.108 Uiso calc R 1 1 . .
    H H33C -0.4218 0.3625 0.0725 0.108 Uiso calc R 1 1 . .
    C C34 -0.3748(4) 0.5838(4) 0.2402(3) 0.0738(12) Uani d . 1 1 . .
    H H34A -0.3436 0.6385 0.2931 0.111 Uiso calc R 1 1 . .
    H H34B -0.4238 0.5083 0.2409 0.111 Uiso calc R 1 1 . .
    H H34C -0.4293 0.6064 0.2057 0.111 Uiso calc R 1 1 . .
    C C35 -0.1170(4) 0.7988(3) 0.2744(3) 0.0642(11) Uani d . 1 1 . .
    H H35A -0.1381 0.8384 0.2387 0.096 Uiso calc R 1 1 . .
    H H35B -0.0265 0.8373 0.3039 0.096 Uiso calc R 1 1 . .
    H H35C -0.1681 0.7994 0.3107 0.096 Uiso calc R 1 1 . .
    C C36 0.0589(3) 0.7159(3) 0.17851(19) 0.0399(7) Uani d . 1 1 . .
    C C37 0.1668(3) 0.7828(3) 0.2441(2) 0.0536(9) Uani d . 1 1 . .
    H H37 0.1639 0.7793 0.2944 0.064 Uiso calc R 1 1 . .
    C C38 0.2798(4) 0.8555(3) 0.2350(2) 0.0582(10) Uani d . 1 1 . .
    H H38 0.3518 0.8981 0.2796 0.070 Uiso calc R 1 1 . .
    C C39 0.2891(3) 0.8669(3) 0.1625(2) 0.0487(8) Uani d . 1 1 . .
    C C40 0.1799(4) 0.7992(3) 0.0971(2) 0.0566(9) Uani d . 1 1 . .
    H H40 0.1826 0.8033 0.0469 0.068 Uiso calc R 1 1 . .
    C C41 0.0663(3) 0.7251(3) 0.1051(2) 0.0543(9) Uani d . 1 1 . .
    H H41 -0.0053 0.6813 0.0604 0.065 Uiso calc R 1 1 . .
    C C42 0.5400(4) 1.0825(4) 0.2478(3) 0.0798(13) Uani d . 1 1 . .
    H H42A 0.5715 1.0506 0.2860 0.120 Uiso calc R 1 1 . .
    H H42B 0.4860 1.1196 0.2668 0.120 Uiso calc R 1 1 . .
    H H42C 0.6122 1.1383 0.2403 0.120 Uiso calc R 1 1 . .
    C C43 0.3993(5) 1.0289(4) 0.0737(3) 0.0911(16) Uani d . 1 1 . .
    H H43A 0.3649 1.0845 0.0943 0.137 Uiso calc R 1 1 . .
    H H43B 0.3351 0.9688 0.0272 0.137 Uiso calc R 1 1 . .
    H H43C 0.4752 1.0664 0.0597 0.137 Uiso calc R 1 1 . .
    C C44 0.5408(5) 0.8797(4) 0.1237(4) 0.108(2) Uani d . 1 1 . .
    H H44A 0.6179 0.9285 0.1159 0.162 Uiso calc R 1 1 . .
    H H44B 0.4905 0.8162 0.0753 0.162 Uiso calc R 1 1 . .
    H H44C 0.5646 0.8505 0.1656 0.162 Uiso calc R 1 1 . .
loop_
    _atom_site_aniso_label
    _atom_site_aniso_U_11
    _atom_site_aniso_U_22
    _atom_site_aniso_U_33
    _atom_site_aniso_U_12
    _atom_site_aniso_U_13
    _atom_site_aniso_U_23
    Ti1 0.0383(3) 0.0446(3) 0.0570(4) 0.0132(3) 0.0155(3) 0.0244(3)
    Ti2 0.0357(3) 0.0491(3) 0.0466(4) 0.0152(3) 0.0168(3) 0.0206(3)
    Cl1 0.0512(6) 0.0616(6) 0.0900(8) 0.0020(4) 0.0043(5) 0.0309(6)
    Cl2 0.0685(6) 0.0677(6) 0.0489(5) 0.0243(5) 0.0161(5) 0.0136(5)
    Cl3 0.0552(6) 0.0938(8) 0.0904(8) 0.0178(5) 0.0329(6) 0.0567(7)
    Si1 0.0527(7) 0.0616(7) 0.0650(7) 0.0095(5) 0.0133(5) 0.0106(6)
    Si2 0.0497(6) 0.0515(6) 0.0778(8) 0.0126(5) 0.0348(6) 0.0231(5)
    O1 0.0539(15) 0.0548(14) 0.0638(16) 0.0224(12) 0.0264(13) 0.0237(12)
    O2 0.0444(13) 0.0535(13) 0.0524(14) 0.0217(11) 0.0154(11) 0.0205(11)
    C1 0.0423(19) 0.062(2) 0.058(2) 0.0214(16) 0.0140(17) 0.0290(19)
    C2 0.046(2) 0.086(3) 0.067(3) 0.026(2) 0.0182(19) 0.049(2)
    C3 0.048(2) 0.080(3) 0.089(3) 0.016(2) 0.018(2) 0.062(3)
    C4 0.055(2) 0.055(2) 0.091(3) 0.0183(18) 0.011(2) 0.045(2)
    C5 0.048(2) 0.052(2) 0.077(3) 0.0243(16) 0.0165(19) 0.032(2)
    C6 0.057(3) 0.072(3) 0.096(3) 0.035(2) 0.024(2) 0.028(2)
    C7 0.089(4) 0.051(2) 0.141(5) 0.017(2) 0.012(3) 0.044(3)
    C8 0.058(3) 0.124(4) 0.121(4) 0.004(3) 0.022(3) 0.087(4)
    C9 0.074(3) 0.120(4) 0.061(3) 0.047(3) 0.034(2) 0.044(3)
    C10 0.0416(19) 0.056(2) 0.055(2) 0.0194(16) 0.0140(16) 0.0231(17)
    C11 0.051(2) 0.058(2) 0.065(2) 0.0256(17) 0.0153(18) 0.0284(19)
    C12 0.0403(19) 0.068(2) 0.059(2) 0.0185(17) 0.0087(17) 0.023(2)
    C13 0.047(2) 0.058(2) 0.045(2) 0.0164(17) 0.0047(16) 0.0128(17)
    C14 0.054(2) 0.049(2) 0.081(3) 0.0210(18) 0.005(2) 0.010(2)
    C15 0.042(2) 0.062(2) 0.081(3) 0.0212(18) 0.001(2) 0.014(2)
    C16 0.058(3) 0.121(4) 0.121(5) 0.017(3) 0.001(3) 0.051(4)
    C17 0.103(5) 0.112(4) 0.169(7) 0.038(4) 0.037(4) 0.084(5)
    C18 0.138(4) 0.143(4) 0.133(4) 0.039(3) 0.052(4) 0.006(3)
    C19 0.0434(19) 0.059(2) 0.057(2) 0.0278(16) 0.0193(17) 0.0236(18)
    C20 0.063(3) 0.082(3) 0.054(2) 0.040(2) 0.014(2) 0.016(2)
    C21 0.072(3) 0.124(4) 0.064(3) 0.056(3) 0.024(2) 0.020(3)
    C22 0.071(3) 0.155(5) 0.069(3) 0.058(4) 0.038(3) 0.055(4)
    C23 0.051(2) 0.119(4) 0.102(4) 0.039(3) 0.037(3) 0.072(3)
    C24 0.0408(19) 0.076(2) 0.077(3) 0.0314(18) 0.0240(19) 0.043(2)
    C25 0.099(4) 0.065(3) 0.099(4) 0.030(3) 0.028(3) 0.007(3)
    C26 0.056(3) 0.057(2) 0.114(4) 0.0227(19) 0.035(3) 0.028(2)
    C27 0.0333(16) 0.0490(18) 0.0417(17) 0.0153(14) 0.0126(14) 0.0206(15)
    C28 0.0367(17) 0.0458(17) 0.0424(18) 0.0133(14) 0.0109(14) 0.0161(15)
    C29 0.0344(17) 0.0533(19) 0.052(2) 0.0083(15) 0.0074(15) 0.0214(17)
    C30 0.0361(18) 0.065(2) 0.058(2) 0.0209(16) 0.0189(16) 0.0288(19)
    C31 0.0392(18) 0.0526(19) 0.054(2) 0.0217(15) 0.0199(16) 0.0248(17)
    C32 0.055(2) 0.052(2) 0.050(2) 0.0176(17) 0.0146(17) 0.0138(17)
    C33 0.045(2) 0.068(2) 0.080(3) -0.0019(18) 0.008(2) 0.027(2)
    C34 0.048(2) 0.093(3) 0.098(3) 0.033(2) 0.037(2) 0.044(3)
    C35 0.068(3) 0.059(2) 0.084(3) 0.036(2) 0.038(2) 0.028(2)
    C36 0.0364(16) 0.0409(16) 0.0453(18) 0.0153(13) 0.0171(14) 0.0154(14)
    C37 0.049(2) 0.058(2) 0.047(2) 0.0098(16) 0.0198(17) 0.0171(17)
    C38 0.044(2) 0.060(2) 0.054(2) 0.0027(16) 0.0172(17) 0.0139(18)
    C39 0.049(2) 0.0415(17) 0.056(2) 0.0137(15) 0.0269(17) 0.0137(16)
    C40 0.053(2) 0.063(2) 0.054(2) 0.0131(18) 0.0242(18) 0.0263(19)
    C41 0.0428(19) 0.067(2) 0.046(2) 0.0119(17) 0.0115(16) 0.0209(18)
    C42 0.064(3) 0.060(2) 0.103(4) 0.010(2) 0.025(3) 0.026(3)
    C43 0.095(4) 0.088(3) 0.093(4) 0.017(3) 0.043(3) 0.048(3)
    C44 0.100(4) 0.084(3) 0.171(6) 0.046(3) 0.092(4) 0.042(4)
_geom_special_details
;
All e.s.d.'s (except the e.s.d. in the dihedral angle between two l.s. planes)
are estimated using the full covariance matrix. The cell e.s.d.'s are taken
into account individually in the estimation of e.s.d.'s in distances, angles
and torsion angles; correlations between e.s.d.'s in cell parameters are only
used when they are defined by crystal symmetry. An approximate (isotropic)
treatment of cell e.s.d.'s is used for estimating e.s.d.'s involving l.s.
planes.
;
loop_
    _geom_bond_atom_site_label_1
    _geom_bond_atom_site_label_2
    _geom_bond_site_symmetry_2
    _geom_bond_distance
    _geom_bond_publ_flag
    Ti1 O1 . 1.794(2) ?
    Ti1 O2 . 1.855(2) ?
    Ti1 Cl1 . 2.2933(17) ?
    Ti1 C1 . 2.355(4) ?
    Ti1 C5 . 2.363(4) ?
    Ti1 C4 . 2.373(4) ?
    Ti1 C3 . 2.384(4) ?
    Ti1 C2 . 2.401(4) ?
    Ti2 O2 . 1.784(2) ?
    Ti2 Cl3 . 2.2655(13) ?
    Ti2 Cl2 . 2.2741(17) ?
    Ti2 C29 . 2.361(4) ?
    Ti2 C28 . 2.367(3) ?
    Ti2 C27 . 2.376(3) ?
    Ti2 C30 . 2.398(4) ?
    Ti2 C31 . 2.414(3) ?
    Si1 C18 . 1.833(7) ?
    Si1 C17 . 1.839(6) ?
    Si1 C16 . 1.854(5) ?
    Si1 C13 . 1.880(4) ?
    Si2 C44 . 1.850(5) ?
    Si2 C42 . 1.862(5) ?
    Si2 C43 . 1.871(5) ?
    Si2 C39 . 1.887(3) ?
    O1 C19 . 1.360(4) ?
    C1 C5 . 1.420(5) ?
    C1 C2 . 1.436(5) ?
    C1 C10 . 1.482(5) ?
    C2 C3 . 1.407(6) ?
    C2 C9 . 1.497(6) ?
    C3 C4 . 1.408(6) ?
    C3 C8 . 1.507(5) ?
    C4 C5 . 1.413(5) ?
    C4 C7 . 1.525(6) ?
    C5 C6 . 1.505(6) ?
    C6 H6A . 0.9600 ?
    C6 H6B . 0.9600 ?
    C6 H6C . 0.9600 ?
    C7 H7A . 0.9600 ?
    C7 H7B . 0.9600 ?
    C7 H7C . 0.9600 ?
    C8 H8A . 0.9600 ?
    C8 H8B . 0.9600 ?
    C8 H8C . 0.9600 ?
    C9 H9A . 0.9600 ?
    C9 H9B . 0.9600 ?
    C9 H9C . 0.9600 ?
    C10 C11 . 1.386(5) ?
    C10 C15 . 1.405(5) ?
    C11 C12 . 1.387(5) ?
    C11 H11 . 0.9300 ?
    C12 C13 . 1.389(5) ?
    C12 H12 . 0.9300 ?
    C13 C14 . 1.384(5) ?
    C14 C15 . 1.372(5) ?
    C14 H14 . 0.9300 ?
    C15 H15 . 0.9300 ?
    C16 H16A . 0.9600 ?
    C16 H16B . 0.9600 ?
    C16 H16C . 0.9600 ?
    C17 H17A . 0.9600 ?
    C17 H17B . 0.9600 ?
    C17 H17C . 0.9600 ?
    C18 H18A . 0.9600 ?
    C18 H18B . 0.9600 ?
    C18 H18C . 0.9600 ?
    C19 C24 . 1.389(5) ?
    C19 C20 . 1.395(5) ?
    C20 C21 . 1.408(6) ?
    C20 C25 . 1.500(6) ?
    C21 C22 . 1.361(7) ?
    C21 H21 . 0.9300 ?
    C22 C23 . 1.362(7) ?
    C22 H22 . 0.9300 ?
    C23 C24 . 1.396(6) ?
    C23 H23 . 0.9300 ?
    C24 C26 . 1.509(6) ?
    C25 H25A . 0.9600 ?
    C25 H25B . 0.9600 ?
    C25 H25C . 0.9600 ?
    C26 H26A . 0.9600 ?
    C26 H26B . 0.9600 ?
    C26 H26C . 0.9600 ?
    C27 C28 . 1.416(4) ?
    C27 C31 . 1.431(4) ?
    C27 C36 . 1.493(4) ?
    C28 C29 . 1.427(4) ?
    C28 C32 . 1.500(5) ?
    C29 C30 . 1.422(5) ?
    C29 C33 . 1.492(5) ?
    C30 C31 . 1.412(5) ?
    C30 C34 . 1.495(5) ?
    C31 C35 . 1.490(5) ?
    C32 H32A . 0.9600 ?
    C32 H32B . 0.9600 ?
    C32 H32C . 0.9600 ?
    C33 H33A . 0.9600 ?
    C33 H33B . 0.9600 ?
    C33 H33C . 0.9600 ?
    C34 H34A . 0.9600 ?
    C34 H34B . 0.9600 ?
    C34 H34C . 0.9600 ?
    C35 H35A . 0.9600 ?
    C35 H35B . 0.9600 ?
    C35 H35C . 0.9600 ?
    C36 C41 . 1.381(4) ?
    C36 C37 . 1.384(5) ?
    C37 C38 . 1.395(5) ?
    C37 H37 . 0.9300 ?
    C38 C39 . 1.378(5) ?
    C38 H38 . 0.9300 ?
    C39 C40 . 1.392(5) ?
    C40 C41 . 1.397(5) ?
    C40 H40 . 0.9300 ?
    C41 H41 . 0.9300 ?
    C42 H42A . 0.9600 ?
    C42 H42B . 0.9600 ?
    C42 H42C . 0.9600 ?
    C43 H43A . 0.9600 ?
    C43 H43B . 0.9600 ?
    C43 H43C . 0.9600 ?
    C44 H44A . 0.9600 ?
    C44 H44B . 0.9600 ?
    C44 H44C . 0.9600 ?
loop_
    _geom_angle_atom_site_label_1
    _geom_angle_atom_site_label_2
    _geom_angle_atom_site_label_3
    _geom_angle_site_symmetry_1
    _geom_angle_site_symmetry_3
    _geom_angle
    _geom_angle_publ_flag
    O1 Ti1 O2 . . 105.50(11) ?
    O1 Ti1 Cl1 . . 100.53(10) ?
    O2 Ti1 Cl1 . . 101.71(9) ?
    O1 Ti1 C1 . . 103.29(12) ?
    O2 Ti1 C1 . . 97.86(13) ?
    Cl1 Ti1 C1 . . 143.69(9) ?
    O1 Ti1 C5 . . 87.20(13) ?
    O2 Ti1 C5 . . 132.54(13) ?
    Cl1 Ti1 C5 . . 121.02(10) ?
    C1 Ti1 C5 . . 35.03(13) ?
    O1 Ti1 C4 . . 107.17(15) ?
    O2 Ti1 C4 . . 142.97(14) ?
    Cl1 Ti1 C4 . . 89.04(10) ?
    C1 Ti1 C4 . . 57.92(14) ?
    C5 Ti1 C4 . . 34.71(13) ?
    O1 Ti1 C3 . . 141.30(15) ?
    O2 Ti1 C3 . . 110.16(15) ?
    Cl1 Ti1 C3 . . 86.69(11) ?
    C1 Ti1 C3 . . 57.78(13) ?
    C5 Ti1 C3 . . 57.58(14) ?
    C4 Ti1 C3 . . 34.43(15) ?
    O1 Ti1 C2 . . 138.44(13) ?
    O2 Ti1 C2 . . 86.50(13) ?
    Cl1 Ti1 C2 . . 116.07(10) ?
    C1 Ti1 C2 . . 35.15(12) ?
    C5 Ti1 C2 . . 57.90(14) ?
    C4 Ti1 C2 . . 57.31(16) ?
    C3 Ti1 C2 . . 34.19(14) ?
    O2 Ti2 Cl3 . . 103.14(8) ?
    O2 Ti2 Cl2 . . 104.50(9) ?
    Cl3 Ti2 Cl2 . . 100.73(6) ?
    O2 Ti2 C29 . . 110.69(13) ?
    Cl3 Ti2 C29 . . 88.59(9) ?
    Cl2 Ti2 C29 . . 140.43(10) ?
    O2 Ti2 C28 . . 88.37(11) ?
    Cl3 Ti2 C28 . . 120.73(9) ?
    Cl2 Ti2 C28 . . 132.64(8) ?
    C29 Ti2 C28 . . 35.13(11) ?
    O2 Ti2 C27 . . 101.71(11) ?
    Cl3 Ti2 C27 . . 143.82(9) ?
    Cl2 Ti2 C27 . . 98.01(9) ?
    C29 Ti2 C27 . . 58.00(11) ?
    C28 Ti2 C27 . . 34.73(11) ?
    O2 Ti2 C30 . . 144.44(12) ?
    Cl3 Ti2 C30 . . 87.46(9) ?
    Cl2 Ti2 C30 . . 106.69(10) ?
    C29 Ti2 C30 . . 34.75(13) ?
    C28 Ti2 C30 . . 57.77(12) ?
    C27 Ti2 C30 . . 57.46(11) ?
    O2 Ti2 C31 . . 136.29(11) ?
    Cl3 Ti2 C31 . . 117.28(9) ?
    Cl2 Ti2 C31 . . 84.51(9) ?
    C29 Ti2 C31 . . 57.56(12) ?
    C28 Ti2 C31 . . 57.68(12) ?
    C27 Ti2 C31 . . 34.76(11) ?
    C30 Ti2 C31 . . 34.11(11) ?
    C18 Si1 C17 . . 109.7(4) ?
    C18 Si1 C16 . . 109.5(3) ?
    C17 Si1 C16 . . 109.2(3) ?
    C18 Si1 C13 . . 108.6(3) ?
    C17 Si1 C13 . . 108.8(2) ?
    C16 Si1 C13 . . 110.9(2) ?
    C44 Si2 C42 . . 108.6(3) ?
    C44 Si2 C43 . . 111.7(3) ?
    C42 Si2 C43 . . 109.3(2) ?
    C44 Si2 C39 . . 109.29(19) ?
    C42 Si2 C39 . . 109.38(19) ?
    C43 Si2 C39 . . 108.5(2) ?
    C19 O1 Ti1 . . 174.5(2) ?
    Ti2 O2 Ti1 . . 157.02(14) ?
    C5 C1 C2 . . 107.7(3) ?
    C5 C1 C10 . . 126.2(3) ?
    C2 C1 C10 . . 125.9(4) ?
    C5 C1 Ti1 . . 72.8(2) ?
    C2 C1 Ti1 . . 74.2(2) ?
    C10 C1 Ti1 . . 123.1(2) ?
    C3 C2 C1 . . 107.3(4) ?
    C3 C2 C9 . . 125.8(4) ?
    C1 C2 C9 . . 126.7(4) ?
    C3 C2 Ti1 . . 72.3(2) ?
    C1 C2 Ti1 . . 70.7(2) ?
    C9 C2 Ti1 . . 126.0(3) ?
    C2 C3 C4 . . 108.8(3) ?
    C2 C3 C8 . . 124.7(5) ?
    C4 C3 C8 . . 126.4(4) ?
    C2 C3 Ti1 . . 73.5(2) ?
    C4 C3 Ti1 . . 72.4(2) ?
    C8 C3 Ti1 . . 123.2(3) ?
    C3 C4 C5 . . 108.3(4) ?
    C3 C4 C7 . . 126.1(4) ?
    C5 C4 C7 . . 125.5(4) ?
    C3 C4 Ti1 . . 73.2(2) ?
    C5 C4 Ti1 . . 72.3(2) ?
    C7 C4 Ti1 . . 123.1(3) ?
    C4 C5 C1 . . 107.8(4) ?
    C4 C5 C6 . . 126.2(4) ?
    C1 C5 C6 . . 125.9(3) ?
    C4 C5 Ti1 . . 73.0(2) ?
    C1 C5 Ti1 . . 72.2(2) ?
    C6 C5 Ti1 . . 121.5(3) ?
    C5 C6 H6A . . 109.5 ?
    C5 C6 H6B . . 109.5 ?
    H6A C6 H6B . . 109.5 ?
    C5 C6 H6C . . 109.5 ?
    H6A C6 H6C . . 109.5 ?
    H6B C6 H6C . . 109.5 ?
    C4 C7 H7A . . 109.5 ?
    C4 C7 H7B . . 109.5 ?
    H7A C7 H7B . . 109.5 ?
    C4 C7 H7C . . 109.5 ?
    H7A C7 H7C . . 109.5 ?
    H7B C7 H7C . . 109.5 ?
    C3 C8 H8A . . 109.5 ?
    C3 C8 H8B . . 109.5 ?
    H8A C8 H8B . . 109.5 ?
    C3 C8 H8C . . 109.5 ?
    H8A C8 H8C . . 109.5 ?
    H8B C8 H8C . . 109.5 ?
    C2 C9 H9A . . 109.5 ?
    C2 C9 H9B . . 109.5 ?
    H9A C9 H9B . . 109.5 ?
    C2 C9 H9C . . 109.5 ?
    H9A C9 H9C . . 109.5 ?
    H9B C9 H9C . . 109.5 ?
    C11 C10 C15 . . 117.6(3) ?
    C11 C10 C1 . . 120.3(3) ?
    C15 C10 C1 . . 122.0(3) ?
    C10 C11 C12 . . 121.2(3) ?
    C10 C11 H11 . . 119.4 ?
    C12 C11 H11 . . 119.4 ?
    C11 C12 C13 . . 121.4(3) ?
    C11 C12 H12 . . 119.3 ?
    C13 C12 H12 . . 119.3 ?
    C14 C13 C12 . . 116.8(3) ?
    C14 C13 Si1 . . 120.1(3) ?
    C12 C13 Si1 . . 123.1(3) ?
    C15 C14 C13 . . 122.8(4) ?
    C15 C14 H14 . . 118.6 ?
    C13 C14 H14 . . 118.6 ?
    C14 C15 C10 . . 120.2(4) ?
    C14 C15 H15 . . 119.9 ?
    C10 C15 H15 . . 119.9 ?
    Si1 C16 H16A . . 109.5 ?
    Si1 C16 H16B . . 109.5 ?
    H16A C16 H16B . . 109.5 ?
    Si1 C16 H16C . . 109.5 ?
    H16A C16 H16C . . 109.5 ?
    H16B C16 H16C . . 109.5 ?
    Si1 C17 H17A . . 109.5 ?
    Si1 C17 H17B . . 109.5 ?
    H17A C17 H17B . . 109.5 ?
    Si1 C17 H17C . . 109.5 ?
    H17A C17 H17C . . 109.5 ?
    H17B C17 H17C . . 109.5 ?
    Si1 C18 H18A . . 109.5 ?
    Si1 C18 H18B . . 109.5 ?
    H18A C18 H18B . . 109.5 ?
    Si1 C18 H18C . . 109.5 ?
    H18A C18 H18C . . 109.5 ?
    H18B C18 H18C . . 109.5 ?
    O1 C19 C24 . . 118.4(3) ?
    O1 C19 C20 . . 119.4(3) ?
    C24 C19 C20 . . 122.1(4) ?
    C19 C20 C21 . . 117.3(4) ?
    C19 C20 C25 . . 122.3(4) ?
    C21 C20 C25 . . 120.4(4) ?
    C22 C21 C20 . . 121.2(5) ?
    C22 C21 H21 . . 119.4 ?
    C20 C21 H21 . . 119.4 ?
    C21 C22 C23 . . 120.2(4) ?
    C21 C22 H22 . . 119.9 ?
    C23 C22 H22 . . 119.9 ?
    C22 C23 C24 . . 121.6(5) ?
    C22 C23 H23 . . 119.2 ?
    C24 C23 H23 . . 119.2 ?
    C19 C24 C23 . . 117.6(4) ?
    C19 C24 C26 . . 120.6(3) ?
    C23 C24 C26 . . 121.8(4) ?
    C20 C25 H25A . . 109.5 ?
    C20 C25 H25B . . 109.5 ?
    H25A C25 H25B . . 109.5 ?
    C20 C25 H25C . . 109.5 ?
    H25A C25 H25C . . 109.5 ?
    H25B C25 H25C . . 109.5 ?
    C24 C26 H26A . . 109.5 ?
    C24 C26 H26B . . 109.5 ?
    H26A C26 H26B . . 109.5 ?
    C24 C26 H26C . . 109.5 ?
    H26A C26 H26C . . 109.5 ?
    H26B C26 H26C . . 109.5 ?
    C28 C27 C31 . . 108.2(3) ?
    C28 C27 C36 . . 126.1(3) ?
    C31 C27 C36 . . 125.1(3) ?
    C28 C27 Ti2 . . 72.31(17) ?
    C31 C27 Ti2 . . 74.09(18) ?
    C36 C27 Ti2 . . 126.2(2) ?
    C27 C28 C29 . . 107.8(3) ?
    C27 C28 C32 . . 126.7(3) ?
    C29 C28 C32 . . 125.4(3) ?
    C27 C28 Ti2 . . 72.96(18) ?
    C29 C28 Ti2 . . 72.18(19) ?
    C32 C28 Ti2 . . 123.3(2) ?
    C30 C29 C28 . . 107.8(3) ?
    C30 C29 C33 . . 126.1(3) ?
    C28 C29 C33 . . 125.9(4) ?
    C30 C29 Ti2 . . 74.1(2) ?
    C28 C29 Ti2 . . 72.69(19) ?
    C33 C29 Ti2 . . 122.1(3) ?
    C31 C30 C29 . . 108.5(3) ?
    C31 C30 C34 . . 125.3(4) ?
    C29 C30 C34 . . 126.1(3) ?
    C31 C30 Ti2 . . 73.58(19) ?
    C29 C30 Ti2 . . 71.2(2) ?
    C34 C30 Ti2 . . 124.2(3) ?
    C30 C31 C27 . . 107.6(3) ?
    C30 C31 C35 . . 125.8(3) ?
    C27 C31 C35 . . 126.1(3) ?
    C30 C31 Ti2 . . 72.31(19) ?
    C27 C31 Ti2 . . 71.15(18) ?
    C35 C31 Ti2 . . 128.0(3) ?
    C28 C32 H32A . . 109.5 ?
    C28 C32 H32B . . 109.5 ?
    H32A C32 H32B . . 109.5 ?
    C28 C32 H32C . . 109.5 ?
    H32A C32 H32C . . 109.5 ?
    H32B C32 H32C . . 109.5 ?
    C29 C33 H33A . . 109.5 ?
    C29 C33 H33B . . 109.5 ?
    H33A C33 H33B . . 109.5 ?
    C29 C33 H33C . . 109.5 ?
    H33A C33 H33C . . 109.5 ?
    H33B C33 H33C . . 109.5 ?
    C30 C34 H34A . . 109.5 ?
    C30 C34 H34B . . 109.5 ?
    H34A C34 H34B . . 109.5 ?
    C30 C34 H34C . . 109.5 ?
    H34A C34 H34C . . 109.5 ?
    H34B C34 H34C . . 109.5 ?
    C31 C35 H35A . . 109.5 ?
    C31 C35 H35B . . 109.5 ?
    H35A C35 H35B . . 109.5 ?
    C31 C35 H35C . . 109.5 ?
    H35A C35 H35C . . 109.5 ?
    H35B C35 H35C . . 109.5 ?
    C41 C36 C37 . . 118.2(3) ?
    C41 C36 C27 . . 118.7(3) ?
    C37 C36 C27 . . 123.1(3) ?
    C36 C37 C38 . . 120.1(3) ?
    C36 C37 H37 . . 119.9 ?
    C38 C37 H37 . . 119.9 ?
    C39 C38 C37 . . 122.7(4) ?
    C39 C38 H38 . . 118.6 ?
    C37 C38 H38 . . 118.6 ?
    C38 C39 C40 . . 116.5(3) ?
    C38 C39 Si2 . . 122.1(3) ?
    C40 C39 Si2 . . 121.4(3) ?
    C39 C40 C41 . . 121.5(3) ?
    C39 C40 H40 . . 119.3 ?
    C41 C40 H40 . . 119.3 ?
    C36 C41 C40 . . 121.0(3) ?
    C36 C41 H41 . . 119.5 ?
    C40 C41 H41 . . 119.5 ?
    Si2 C42 H42A . . 109.5 ?
    Si2 C42 H42B . . 109.5 ?
    H42A C42 H42B . . 109.5 ?
    Si2 C42 H42C . . 109.5 ?
    H42A C42 H42C . . 109.5 ?
    H42B C42 H42C . . 109.5 ?
    Si2 C43 H43A . . 109.5 ?
    Si2 C43 H43B . . 109.5 ?
    H43A C43 H43B . . 109.5 ?
    Si2 C43 H43C . . 109.5 ?
    H43A C43 H43C . . 109.5 ?
    H43B C43 H43C . . 109.5 ?
    Si2 C44 H44A . . 109.5 ?
    Si2 C44 H44B . . 109.5 ?
    H44A C44 H44B . . 109.5 ?
    Si2 C44 H44C . . 109.5 ?
    H44A C44 H44C . . 109.5 ?
    H44B C44 H44C . . 109.5 ?
